# Supplementary material for: Environmental exposures and adverse pregnancy outcomes in Ethiopia: A systematic review and meta-analysis
Source: PLoS One. 2023 Jul 12;18(7):e0288240. doi: 10.1371/journal.pone.0288240 (PMC10337917; doi:10.1371/journal.pone.0288240)
Supplement: S1 Data — (XLS) [file pone.0288240.s002.xls]

## Sheet: additional file 1
Author, year	Selection				Comparability	Outcome		Total score
	Representativeness of the Sample	Sample Size	Non-Respondents	Ascertainment of the Exposure (Risk Factors)		Assessment of outcome	Statistical Test
Admasie et al., 2018	1	1	0	1	2	0	1	6
Demelash et al, 2015	1	1	0	0	2	1	1	6
Kanno et al, 2021	1	1	1	1	2	0	1	7
Emebet D and Nigusie D, 2017	1	1	1	1	0	1	1	6
Tsegaye M. and Yewbmirt S, 2020	0	1	1	0	2	1	1	6
Alekaw Sema et al., 2019	1	1	0	0	2	1	1	6
Mingude et al, 2020	1	1	1	0	2	1	1	7
Halil et al, 2019	1	1	1	1	1	1	1	7
Dendir et al, 2017	0	1	1	0	2	1	1	6
Bayew Kelkay et al, 2019	1	1	1	0	2	1	1	7
Deriba et al, 2021	1	1	1	0	0	1	1	5
Sema et al, 2021	1	1	1	0	0	1	1	5
Taye et al.,2018	1	1	1	0	0	1	1	5
Mekonnen et al, 2020	1	1	1	0	0	1	1	5
Jemal et al, 2021	1	1	1	1	0	0	1	5
Gashaw et al, 2021	1	1	1	0	2	1	1	7
Birhane et al. 2018	1	1	0	0	1	0	1	4
Atlaw et al. 2018	1	1	0	1	1	0	0	4
Abebe et al, 2021	1	1	1	0	2	1	1	7
